# Supplementary material for: Modeling Superconducting Critical Temperature of 122-Iron-Based Pnictide Intermetallic Superconductor Using a Hybrid Intelligent Computational Method
Source: Materials (Basel). 2021 Aug 16;14(16):4604. doi: 10.3390/ma14164604 (PMC8400028; doi:10.3390/ma14164604)
Supplement: Supplementary file 1 [file materials-14-04604-s001.zip]

Archive with 1 entries (1 files):
- materials-1317318-supplementary.xlsx
