# Supplementary material for: Modeling Superconducting Critical Temperature of 122-Iron-Based Pnictide Intermetallic Superconductor Using a Hybrid Intelligent Computational Method
Source: Materials (Basel). 2021 Aug 16;14(16):4604. doi: 10.3390/ma14164604 (PMC8400028; doi:10.3390/ma14164604)
Supplement: Supplementary file 1 [file materials-14-04604-s001.zip › materials-1317318-supplementary.xlsx]

## Sheet: PS-SVR-LAT
compound	Tc (measured)	a (A)	b(A)	c(A)	PS-SVR-LAT
KxFe2Se2	30	3.9136	3.9136	14.0367	30.3224
K0.86Fe2Se1.82	31	3.8912	3.8912	14.139	30.2
K0.8Fe2Se1.96	29.5	3.9092	3.9092	14.1353	31.3686
K0.8Fe2Se2	33	3.9034	3.9034	14.165	31.4814
K2Fe4Se5	32	8.7306	8.7306	14.1128	32.2294
K0.86Fe1.84Se2.02	30	3.8897	3.8897	14.141	30.8
K0.8Fe1.6Se2	32	8.6928	8.6928	14.0166	31.3983
Rb0.78Fe2Se1.78	32	3.925	3.925	14.5655	31.2
Rb2Fe4Se5	32	8.788	8.788	14.597	32.8
Cs0.86Fe1.66Se2	30	3.9618	3.9618	15.285	27.8053
Cs0.8Fe2Se1.96	27	3.9601	3.9601	15.2846	27.8
Cs2Fe4Se5	29	8.865	8.865	15.289	29.8
Tl0.75K0.25Fe1.85Se2	31	3.88	3.88	14.06	30.8275
Tl0.61K0.39Fe1.76Se2	25.1	3.8	3.8	14.06	26.669
(Tl,K)2Fe4Se5	31	8.645	8.645	14.061	29.4943
Tl0.58Rb0.42Fe1.72Se2	32	3.896	3.896	14.303	31.4339
(Tl,Rb)2Fe4Se5	28	8.683	8.683	14.388	28.9973
K0.8Fe2Se1.4S0.4	32.8	3.856	3.856	14.0344	28.2962
K0.8Fe2Se1.6S0.4	33.2	3.847	3.847	14.046	28.1442
K0.8Fe2Se1.2S0.8	24.6	3.805	3.805	13.903	24.3225
K0.8Fe2Se0.8S1.2	18.2	3.797	3.797	13.859	23.2629

## Sheet: PS-SVR-RAD
compound	Tc (measured)	D (pm_	D_C (1-alpha)	A (pm)	Alpha	B (pm)	Beta	Psi (pm)	C (pm)	(2-gamma)_absolute==zero if no dopant except compound with sulfur dopants	PS-SVR-RAD
KFe2Se2	30	138	1	0	0	0	0	50	0	0	29.9999
K0.86Fe2Se1.82	31	138	0.86	0	0	0	0	50	0	0.18	30.9999
K0.8Fe2Se1.96	29.5	138	0.8	0	0	0	0	50	0	0.04	29.4999
K0.86Fe1.84Se2.02	30	138	0.86	0	0	0	0.16	50	0	0.02	29.9999
K0.8Fe1.6Se2	32	138	0.8	0	0	0	0.4	50	0	0	31.9999
Rb0.78Fe2Se1.78	32	152	0.78	0	0	0	0	50	0	0.22	31.9999
Rb0.8Fe2Se2	31	152	0.8	0	0	0	0	50	0	0	27.6112
Cs0.86Fe1.66Se2	30	167	0.8	0	0	0	0.34	50	0	0	29.9999
Cs0.8Fe2Se1.96	27	167	0.8	0	0	0	0	50	0	0.04	27.0001
TlFe1.7Se2	22.5	150	1	0	0	0	0.3	50	0	0	22.5001
Tl0.75K0.25Fe1.85Se2	31	150	0.75	138	0.25	0	0.15	50	0	0	27.6112
Tl0.61K0.39Fe1.76Se2	25.1	150	0.61	138	0.39	0	0.24	50	0	0	25.1001
Tl0.58Rb0.42Fe1.72Se2	32	150	0.58	152	0.42	0	0.38	50	0	0	31.9999
K0.8Fe2Se1.4S0.4	32.8	138	0.8	0	0	0	0	50	184	0.4	33.1999
K0.8Fe2Se1.6S0.4	33.2	138	0.8	0	0	0	0	50	184	0.4	33.1999
K0.8Fe2Se1.2S0.8	24.6	138	0.8	0	0	0	0	50	184	0.8	24.6001
K0.8Fe2Se0.8S1.2	18.2	138	0.8	0	0	0	0	50	184	1.2	18.2001
BaFe1.9Co0.1As2	19	135	1	0	0	65	0.1	58	0	0	19.0001
BaFe1.866Co0.134As2	25	135	1	0	0	65	0.134	58	0	0	25.0001
BaFe1.81Co0.19As2	19	135	1	0	0	65	0.19	58	0	0	19.0001
BaFe1.85Co0.15As2	25	135	1	0	0	65	0.15	58	0	0	25.0001
BaFe1.85Co0.15As2	25.5	135	1	0	0	65	0.15	58	0	0	25.0001
BaFe1.8Co0.2As2	24.5	135	1	0	0	65	0.2	58	0	0	24.4999
BaFe1.85Co0.15As2	25.3	135	1	0	0	65	0.15	58	0	0	25.0001
BaFe1.84Co0.16As2	22	135	1	0	0	65	0.16	58	0	0	22.0001
BaFe1.9Ni0.1As2	20	135	1	0	0	60	0.1	58	0	0	20.0001
BaFe1.91Ni0.09As2	18	135	1	0	0	60	0.09	58	0	0	18.0001
Ba0.6K0.4Fe2As2	38	135	0.6	138	0.4	0	0	58	0	0	37.4999
Ba0.6K0.4Fe2As2	38	135	0.6	138	0.4	0	0	58	0	0	37.4999
Ba0.6K0.4Fe2As2	38	135	0.6	138	0.4	0	0	58	0	0	37.4999
Ba0.6K0.4Fe2As2	35	135	0.6	138	0.4	0	0	58	0	0	37.4999
Ba0.6K0.4Fe2As2	37.5	135	0.6	138	0.4	0	0	58	0	0	37.4999
Ba0.67K0.33Fe2As2	38	135	0.67	138	0.33	0	0	58	0	0	37.5452
Ba0.65K0.35Fe2As2	34	135	0.65	138	0.35	0	0	58	0	0	33.9999
Ba0.55K0.45Fe2As2	23	135	0.55	138	0.45	0	0	58	0	0	27.6112
Ba0.3K0.7Fe2As2	22	135	0.3	138	0.7	0	0	58	0	0	22.0001
Ba0.1K0.9Fe2As2	9	135	0.1	138	0.9	0	0	58	0	0	17.7225
K0.8Fe2As2	31	138	0	0	0	0	0	58	0	0	30.9999
Cs0.8Fe2Se2	30	167	0.8	0	0	0	0	50	0	0	27.6111
Tl0.63K0.37Fe1.78Se2	29	150	0.63	138	0.37	0	0.22	50	0	0	28.9999
Ba0.55K0.45Fe2As2	30	135	0.55	138	0.45	0	0	58	0	0	27.6112
Ba0.87La0.13Fe2As2	22.5	135	0.87	103.2	0.13	0	0	58	0	0	27.6112
K0.8Fe1.78Se2	32	138	0.8	0	0	0	0.22	50	0	0	31.9999
Rb0.8Fe1.6Se2	32.4	152	0.8	0	0	0	0.4	50	0	0	32.3999
